# Supplementary material for: Whole-Genome Sequencing Identified a Novel Mutation in the N-Terminal Domain of KIF5A in Chinese Patients with Familial Amyotrophic Lateral Sclerosis
Source: Genes (Basel). 2024 May 24;15(6):680. doi: 10.3390/genes15060680 (PMC11203265; doi:10.3390/genes15060680)
Supplement: Supplementary file 1 [file genes-15-00680-s001.zip]

Archive with 1 entries (1 files):
- genes-2986974-supplementary.pdf
